# Supplementary material for: Effects of the Electric Double Layer Characteristic and Electroosmotic Regulation on the Tribological Performance of Water-Based Cutting Fluids
Source: Micromachines (Basel). 2023 Oct 31;14(11):2029. doi: 10.3390/mi14112029 (PMC10673424; doi:10.3390/mi14112029)
Supplement: Supplementary file 1 [file micromachines-14-02029-s001.zip]

Archive with 1 entries (1 files):
- micromachines-2681964-supplementary.pdf
